# Supplementary material for: Protective Role of GABA in Aromatic Rice Under Lead and Cadmium Toxicity: Physiological and Biochemical Insights
Source: Plants (Basel). 2025 Aug 17;14(16):2561. doi: 10.3390/plants14162561 (PMC12389480; doi:10.3390/plants14162561)
Supplement: Supplementary file 1 [file plants-14-02561-s001.zip]

Archive with 1 entries (1 files):
- plants-3715487-supplementary.pdf
